# Supplementary material for: Catalytic RNA Oligomers Formed by Co-Oligomerization of a Pair of Bimolecular RNase P Ribozymes
Source: Molecules. 2022 Nov 28;27(23):8298. doi: 10.3390/molecules27238298 (PMC9740620; doi:10.3390/molecules27238298)
Supplement: Supplementary file 1 [file molecules-27-08298-s001.zip]

Archive with 1 entries (1 files):
- molecules-2028077-supplementary.pdf
